# Supplementary material for: Multilineage murine stem cells generate complex organoids to model distal lung development and disease
Source: EMBO J. 2020 Sep 28;39(21):e103476. doi: 10.15252/embj.2019103476 (PMC7604576; doi:10.15252/embj.2019103476)
Supplement: Supplementary file 3 — Movie EV1 [file EMBJ-39-e103476-s003.zip]

Archive with 8 entries (5 files):
- EMBOJ-2019-103476R_MovieEV1/
- EMBOJ-2019-103476R_MovieEV1/Legend Movie EV1.txt
- __MACOSX/
- __MACOSX/EMBOJ-2019-103476R_MovieEV1/
- __MACOSX/EMBOJ-2019-103476R_MovieEV1/._Legend Movie EV1.txt
- EMBOJ-2019-103476R_MovieEV1/EMBOJ-2019-103476R_MovieEV1.mp4
- __MACOSX/EMBOJ-2019-103476R_MovieEV1/._EMBOJ-2019-103476R_MovieEV1.mp4
- __MACOSX/._EMBOJ-2019-103476R_MovieEV1
