# Supplementary material for: Multilineage murine stem cells generate complex organoids to model distal lung development and disease
Source: EMBO J. 2020 Sep 28;39(21):e103476. doi: 10.15252/embj.2019103476 (PMC7604576; doi:10.15252/embj.2019103476)
Supplement: Supplementary file 3 — Movie EV1 [file EMBJ-39-e103476-s003.zip › EMBOJ-2019-103476R_MovieEV1/Legend Movie EV1.txt]

Movie EV1. BALO proximo to distal patterning. Live-cell imaging of WT and tdTomato+ organoid formation from days 16 to 20 of culture. 
