# Supplementary material for: Multilineage murine stem cells generate complex organoids to model distal lung development and disease
Source: EMBO J. 2020 Sep 28;39(21):e103476. doi: 10.15252/embj.2019103476 (PMC7604576; doi:10.15252/embj.2019103476)
Supplement: Supplementary file 4 — Movie EV2 [file EMBJ-39-e103476-s004.zip]

Archive with 8 entries (5 files):
- EMBOJ-2019-103476R_MovieEV2/
- EMBOJ-2019-103476R_MovieEV2/Legend Movie EV2.txt
- __MACOSX/
- __MACOSX/EMBOJ-2019-103476R_MovieEV2/
- __MACOSX/EMBOJ-2019-103476R_MovieEV2/._Legend Movie EV2.txt
- EMBOJ-2019-103476R_MovieEV2/EMBOJ-2019-103476R_MovieEV2.mp4
- __MACOSX/EMBOJ-2019-103476R_MovieEV2/._EMBOJ-2019-103476R_MovieEV2.mp4
- __MACOSX/._EMBOJ-2019-103476R_MovieEV2
