# Supplementary material for: Multilineage murine stem cells generate complex organoids to model distal lung development and disease
Source: EMBO J. 2020 Sep 28;39(21):e103476. doi: 10.15252/embj.2019103476 (PMC7604576; doi:10.15252/embj.2019103476)
Supplement: Supplementary file 4 — Movie EV2 [file EMBJ-39-e103476-s004.zip › EMBOJ-2019-103476R_MovieEV2/Legend Movie EV2.txt]

Movie EV2. IAV infection of BALO. Live-cell imaging of IAV spread in the alveolar-like region of SC35M Cre infected mTmG BALO during the first 25 h pi. Green color indicates infected cells.
